# Supplementary material for: Stable centromere positioning in diverse sequence contexts of complex and satellite centromeres of maize and wild relatives
Source: Genome Biol. 2017 Jun 21;18:121. doi: 10.1186/s13059-017-1249-4 (PMC5480163; doi:10.1186/s13059-017-1249-4)
Supplement: Supplementary file 3 — Sequence Read Archive run IDs. (XLSX 41 kb) [file 13059_2017_1249_MOESM3_ESM.xlsx]

## Sheet: SRA runs
Species/subspecies	Cultivar	Place of Origin	Lineage	plant ID	ChIP reads (in millions)	Input reads (in millions)	CentC in ChIP reads (%)	CentC in input reads (%)	ChIP SRA run	input SRA run
Zea mays mays	B73	USA	Delta1(11.12)	Delta1-1	1.28745	40.7462	3.98189	0.153705	SRR5466384	SRR5466385
Zea mays mays	B73	USA	Delta1(11.12)	Delta1-2	11.5546		2.14947		SRR5466555
Zea mays mays	B73	USA	Delta1(11.12)	Delta1-3	6.18506		5.0506		SRR5466556
Zea mays mays	B73	USA	Delta5(11.12)	Delta5-3	1.61697	31.4488	2.81588	0.117795	SRR5466370	SRR5466371
Zea mays mays	B73	USA	Delta5(11.12)	Delta5-6	6.97763		3.28204		SRR5466734
Zea mays mays	B73	USA	Delta5(11.12)	Delta5-6	4.97206		2.22089		SRR5466735
Zea mays mays	B73	USA	Delta5(11.12)	Delta5-7	11.6532		2.16171		SRR5466736
Zea mays mays	B73	USA	Delta5(11.12)	Delta5-7	10.1263		1.77374		SRR5466737
Zea mays mays	B73	USA	Delta10(11.12)	Delta10-A	13.8986		3.7764		SRR5466573
Zea mays mays	B73	USA	Delta10(11.12)	Delta10-B	3.40182	86.7696	3.13979	0.140968	SRR5466390	SRR5466391
Zea mays mays	B73	USA	Delta10(11.12)	Delta10-8	5.59409		3.99448		SRR5466557
Zea mays mays	B73	USA	Delta10(11.12)	Delta10-D	4.3457		1.92797		SRR5466738
Zea mays mays	B73	USA	Delta10(11.12)	Delta10-D	5.7017		2.96615		SRR5466739
Zea mays mays	PI 628470	Oaxaca, Mexico		Oax-2	8.94246	90.955	2.50079	0.0966884	SRR5466588	SRR5466710
Zea mays mays	LH74	USA		LH74-1	10.6697		3.73847		SRR5466539
Zea mays mays	LH74 x B73	USA		LH74B73-3	8.94607		3.02608		SRR5466510
Zea mays mays	B73 x LH74	USA		B73LH74-1	7.12589		3.62133		SRR5466476
Zea mays mays	NS701	USA		J201-1	2.81284		2.64888		SRR5466394
Zea mays mays	B73 x NS701	USA		J202-4	2.93358		2.78468		SRR5466395
Zea mays mays	NS701 x B73	USA		J203-5	2.46002		2.6025		SRR5466396
Zea mays mays x Zea luxurians	B73 x PI 422162	USA		B73Lux	1.85704	24.9423	5.27027	0.243193	SRR5466335	SRR5466336
Zea mays parviglumis	Ames 21826	Guerrero, Mexico		26-1	5.24754	43.6517	7.53713	0.284704	SRR5466733	SRR5466732
Zea mays parviglumis	Ames 21889	Jalisco, Mexico		J205-3	2.90051	36.9134	5.51727	0.298436	SRR5466367	SRR5466368
Zea mays mexicana	Ames 8083	Federal District, Mexico		Mex-2	9.49893	80.4739	7.72615	0.257024	SRR5466589	SRR5466605
Zea mays mexicana	PI 566674	Durango, Mexico		74-1	5.43801	49.191	5.07906	0.301059	SRR5466711	SRR5466714
Zea mays mexicana	PI 566677	Michoacan, Mexico		77-1	6.12796	73.9965	9.38788	0.330552	SRR5466712	SRR5466724
Zea mays huehuetenangensis	PI 441934	Heuhuetenango, Guatemala		Hue-2	9.07155	87.9181	0.826683	0.0490434	SRR5466713	SRR5466726
Zea mays huehuetenangensis	PI 441934	Heuhuetenango, Guatemala		Hue-4	8.42925	123.767	2.07785	0.079207	SRR5466730	SRR5466731
Zea diploperennis	PI 462368	Jalisco, Mexico		J179-1	1.81923	33.5714	13.5297	0.332658	SRR5466386	SRR5466388
Zea luxurians	PI 422162	Guatemala, via Florida		J178-3	1.92242	56.451	11.0521	0.371053	SRR5466387	SRR5466389
Tripsacum dactyloides	PI 421612	USA		J180-3	2.17776	81.0237	14.6057	0.477749	SRR5466392	SRR5466393
